# Supplementary material for: Distinct Cytokine Landscapes Induced by Influenza a Virus, RSV, and SARS-CoV-2 in Older Adults (65+) Using an Ex Vivo Whole Blood Stimulation Model
Source: Pathogens. 2026 Jan 27;15(2):139. doi: 10.3390/pathogens15020139 (PMC12943484; doi:10.3390/pathogens15020139)
Supplement: Supplementary file 1 [file pathogens-15-00139-s001.zip]

Archive with 1 entries (1 files):
- pathogens-4073767-supplementary.pdf
